# Supplementary material for: Seasonal Dynamics of Non-Biting Midges (Diptera: Chironomidae) and Relevant Environmental Factors
Source: Insects. 2024 Nov 25;15(12):921. doi: 10.3390/insects15120921 (PMC11676154; doi:10.3390/insects15120921)
Supplement: Supplementary file 1 [file insects-15-00921-s001.zip]

Archive with 3 entries (2 files):
- insects-3308215 Supplementary/
- insects-3308215 Supplementary/Table S1.xlsx
- insects-3308215 Supplementary/Table S2.xls
