# Supplementary material for: Seasonal Dynamics of Non-Biting Midges (Diptera: Chironomidae) and Relevant Environmental Factors
Source: Insects. 2024 Nov 25;15(12):921. doi: 10.3390/insects15120921 (PMC11676154; doi:10.3390/insects15120921)
Supplement: Supplementary file 1 [file insects-15-00921-s001.zip › insects-3308215 Supplementary/Table S1.xlsx]

## Sheet: IDEngine_Results_Summary (1)
Table S1. NCBI accession numbers of COI genes obtained in this study.
Isolate	Subfamily	Tribe	Genus	Species	GenBank acc. no.
JYW001	Chironominae	Chironomini	Benthalia	Benthalia carbonaria	PQ340971
JYW002	Chironominae	Chironomini	Chironomus	Chironomus claggi	PQ340972
JYW003	Chironominae	Chironomini	Chironomus	Chironomus javanus	PQ340973
JYW004	Chironominae	Chironomini	Chironomus	Chironomus kiiensis	PQ340974
JYW005	Chironominae	Chironomini	Chironomus	Chironomus kiiensis	PQ340975
JYW006	Chironominae	Chironomini	Chironomus	Chironomus circumdatus	PQ340976
JYW007	Chironominae	Chironomini	Chironomus	Chironomus striatipennis	PQ340977
JYW008	Chironominae	Chironomini	Chironomus	Chironomus striatipennis	PQ340978
JYW009	Chironominae	Chironomini	Chironomus	Chironomus kiiensis	PQ340979
JYW010	Chironominae	Chironomini	Chironomus	Chironomus javanus	PQ340980
JYW011	Chironominae	Chironomini	Chironomus	Chironomus claggi	PQ340981
JYW012	Chironominae	Chironomini	Chironomus	Chironomus kiiensis	PQ340982
JYW013	Chironominae	Chironomini	Chironomus	Chironomus fujitertius	PQ340983
JYW014	Chironominae	Chironomini	Chironomus	Chironomus striatipennis	PQ340984
JYW015	Chironominae	Chironomini	Chironomus	Chironomus flaviplumus	PQ340985
JYW016	Chironominae	Chironomini	Chironomus	Chironomus striatipennis	PQ340986
JYW017	Chironominae	Chironomini	Chironomus	Chironomus kiiensis	PQ340987
JYW018	Chironominae	Chironomini	Chironomus	Chironomus circumdatus	PQ340988
JYW019	Chironominae	Chironomini	Chironomus	Chironomus flaviplumus	PQ340989
JYW020	Chironominae	Chironomini	Chironomus	Chironomus fujitertius	PQ340990
JYW021	Chironominae	Chironomini	Chironomus	Chironomus claggi	PQ340991
JYW022	Chironominae	Chironomini	Chironomus	Chironomus agilis	PQ340992
JYW023	Chironominae	Chironomini	Chironomus	Chironomus nippodorsalis	PQ340993
JYW024	Chironominae	Chironomini	Dicrotendipes	Dicrotendipes pelochloris	PQ340994
JYW025	Chironominae	Chironomini	Dicrotendipes	Dicrotendipes pelochloris	PQ340995
JYW026	Chironominae	Chironomini	Dicrotendipes	Dicrotendipes pelochloris	PQ340996
JYW027	Chironominae	Chironomini	Dicrotendipes	Dicrotendipes pelochloris	PQ340997
JYW028	Chironominae	Chironomini	Dicrotendipes	Dicrotendipes pelochloris	PQ340998
JYW029	Chironominae	Chironomini	Dicrotendipes	Dicrotendipes nervosus	PQ340999
JYW030	Chironominae	Chironomini	Dicrotendipes	Dicrotendipes pelochloris	PQ341000
JYW031	Chironominae	Chironomini	Dicrotendipes	Dicrotendipes nervosus	PQ341001
JYW032	Chironominae	Chironomini	Dicrotendipes	Dicrotendipes nervosus	PQ341002
JYW033	Chironominae	Chironomini	Endochironomus	Endochironomus pekanus	PQ341003
JYW034	Chironominae	Chironomini	Glyptotendipes	Glyptotendipes tokunagai	PQ341004
JYW035	Chironominae	Chironomini	Glyptotendipes	Glyptotendipes tokunagai	PQ341005
JYW036	Chironominae	Chironomini	Glyptotendipes	Glyptotendipes tokunagai	PQ341006
JYW037	Chironominae	Chironomini	Glyptotendipes	Glyptotendipes tokunagai	PQ341007
JYW038	Chironominae	Chironomini	Glyptotendipes	Glyptotendipes tokunagai	PQ341008
JYW039	Chironominae	Chironomini	Glyptotendipes	Glyptotendipes tokunagai	PQ341009
JYW040	Chironominae	Chironomini	Glyptotendipes	Glyptotendipes tokunagai	PQ341010
JYW041	Chironominae	Chironomini	Glyptotendipes	Glyptotendipes tokunagai	PQ341011
JYW042	Chironominae	Chironomini	Glyptotendipes	Glyptotendipes tokunagai	PQ341012
JYW043	Chironominae	Chironomini	Harnischia	Harnischia ohmuraensis	PQ341013
JYW044	Chironominae	Chironomini	Harnischia	Harnischia ohmuraensis	PQ341014
JYW045	Chironominae	Chironomini	Harnischia	Harnischia ohmuraensis	PQ341015
JYW046	Chironominae	Chironomini	Harnischia	Harnischia ohmuraensis	PQ341016
JYW047	Chironominae	Chironomini	Harnischia	Harnischia ohmuraensis	PQ341017
JYW048	Chironominae	Chironomini	Harnischia	Harnischia ohmuraensis	PQ341018
JYW049	Chironominae	Chironomini	Harnischia	Harnischia longispuria	PQ341019
JYW050	Chironominae	Chironomini	Harnischia	Harnischia ohmuraensis	PQ341020
JYW051	Chironominae	Chironomini	Harnischia	Harnischia ohmuraensis	PQ341021
JYW052	Chironominae	Chironomini	Kiefferulus	Kiefferulus tainanus	PQ341022
JYW053	Chironominae	Chironomini	Kiefferulus	Kiefferulus tainanus	PQ341023
JYW054	Chironominae	Chironomini	Kiefferulus	Kiefferulus tainanus	PQ341024
JYW055	Chironominae	Chironomini	Kiefferulus	Kiefferulus tainanus	PQ341025
JYW056	Chironominae	Chironomini	Kiefferulus	Kiefferulus tainanus	PQ341026
JYW057	Chironominae	Chironomini	Kiefferulus	Kiefferulus tainanus	PQ341027
JYW058	Chironominae	Chironomini	Kiefferulus	Kiefferulus tainanus	PQ341028
JYW059	Chironominae	Chironomini	Kiefferulus	Kiefferulus tainanus	PQ341029
JYW060	Chironominae	Chironomini	Kiefferulus	Kiefferulus tainanus	PQ341030
JYW061	Chironominae	Chironomini	Kiefferulus	Kiefferulus tainanus	PQ341031
JYW062	Chironominae	Chironomini	Kiefferulus	Kiefferulus tainanus	PQ341032
JYW063	Chironominae	Chironomini	Kiefferulus	Kiefferulus tainanus	PQ341033
JYW064	Chironominae	Chironomini	Kiefferulus	Kiefferulus tainanus	PQ341034
JYW065	Chironominae	Chironomini	Kiefferulus	Kiefferulus glauciventris	PQ341035
JYW066	Chironominae	Chironomini	Kiefferulus	Kiefferulus tainanus	PQ341036
JYW067	Chironominae	Chironomini	Kiefferulus	Kiefferulus tainanus	PQ341037
JYW068	Chironominae	Chironomini	Kiefferulus	Kiefferulus tainanus	PQ341038
JYW069	Chironominae	Chironomini	Kiefferulus	Kiefferulus tainanus	PQ341039
JYW070	Chironominae	Chironomini	Kiefferulus	Kiefferulus tainanus	PQ341040
JYW071	Chironominae	Chironomini	Microchironomus	Microchironomus tabarui	PQ341041
JYW072	Chironominae	Chironomini	Microchironomus	Microchironomus tabarui	PQ341042
JYW073	Chironominae	Chironomini	Microchironomus	Microchironomus tener	PQ341043
JYW074	Chironominae	Chironomini	Parachironomus	Parachironomus gracilior	PQ341044
JYW075	Chironominae	Chironomini	Polypedilum	Polypedilum nubifer	PQ341045
JYW076	Chironominae	Chironomini	Polypedilum	Polypedilum tigrinum	PQ341046
JYW077	Chironominae	Chironomini	Polypedilum	Polypedilum okiharaki	PQ341047
JYW078	Chironominae	Chironomini	Polypedilum	Polypedilum tigrinum	PQ341048
JYW079	Chironominae	Chironomini	Polypedilum	Polypedilum nubifer	PQ341049
JYW080	Chironominae	Chironomini	Polypedilum	Polypedilum harteni	PQ341050
JYW081	Chironominae	Chironomini	Polypedilum	Polypedilum nubifer	PQ341051
JYW082	Chironominae	Chironomini	Polypedilum	Polypedilum nubifer	PQ341052
JYW083	Chironominae	Chironomini	Polypedilum	Polypedilum johannseni	PQ341053
JYW084	Chironominae	Chironomini	Polypedilum	Polypedilum okiharaki	PQ341054
JYW085	Chironominae	Chironomini	Polypedilum	Polypedilum masudai	PQ341055
JYW086	Chironominae	Chironomini	Polypedilum	Polypedilum nubifer	PQ341056
JYW087	Chironominae	Chironomini	Polypedilum	Polypedilum nubifer	PQ341057
JYW088	Chironominae	Chironomini	Polypedilum	Polypedilum okiharaki	PQ341058
JYW089	Chironominae	Chironomini	Polypedilum	Polypedilum sp.	PQ341059
JYW090	Chironominae	Tanytarsini	Tanytarsus	Tanytarsus formosanus	PQ341060
JYW091	Chironominae	Tanytarsini	Tanytarsus	Tanytarsus formosanus	PQ341061
JYW092	Chironominae	Tanytarsini	Tanytarsus	Tanytarsus formosanus	PQ341062
JYW093	Chironominae	Tanytarsini	Tanytarsus	Tanytarsus formosanus	PQ341063
JYW094	Chironominae	Tanytarsini	Tanytarsus	Tanytarsus formosanus	PQ341064
JYW095	Chironominae	Tanytarsini	Tanytarsus	Tanytarsus formosanus	PQ341065
JYW096	Chironominae	Tanytarsini	Tanytarsus	Tanytarsus formosanus	PQ341066
JYW097	Orthocladiinae	/	Cricotopus	Cricotopus sylvestris	PQ341067
JYW098	Orthocladiinae	/	Cricotopus	Cricotopus sylvestris	PQ341068
JYW099	Orthocladiinae	/	Cricotopus	Cricotopus sylvestris	PQ341069
JYW100	Orthocladiinae	/	Cricotopus	Cricotopus sylvestris	PQ341070
JYW101	Orthocladiinae	/	Cricotopus	Cricotopus sylvestris	PQ341071
JYW102	Orthocladiinae	/	Cricotopus	Cricotopus sylvestris	PQ341072
JYW103	Orthocladiinae	/	Cricotopus	Cricotopus sylvestris	PQ341073
JYW104	Orthocladiinae	/	Hydrobaenus	Hydrobaenus kondoi	PQ341074
JYW105	Orthocladiinae	/	Limnophyes	Limnophyes verpus	PQ341075
JYW106	Orthocladiinae	/	Limnophyes	Limnophyes minimus	PQ341076
JYW107	Orthocladiinae	/	Parakiefferiella	Parakiefferiella bathophila	PQ341077
JYW108	Orthocladiinae	/	Propsilocerus	Propsilocerus akamusi	PQ341078
JYW109	Orthocladiinae	/	Propsilocerus	Propsilocerus akamusi	PQ341079
JYW110	Orthocladiinae	/	Propsilocerus	Propsilocerus akamusi	PQ341080
JYW111	Orthocladiinae	/	Smittia	Smittia aterrima	PQ341081
JYW112	Orthocladiinae	/	Smittia	Smittia leucopogon	PQ341082
JYW113	Orthocladiinae	/	Smittia	Smittia aterrima	PQ341083
JYW114	Orthocladiinae	/	Smittia	Smittia sp.	PQ341084
JYW115	Tanypodinae	Pentaneurini	Ablabesmyia	Ablabesmyia monilis	PQ341085
JYW116	Tanypodinae	Pentaneurini	Ablabesmyia	Ablabesmyia monilis	PQ341086
JYW117	Tanypodinae	Pentaneurini	Ablabesmyia	Ablabesmyia monilis	PQ341087
JYW118	Tanypodinae	Pentaneurini	Ablabesmyia	Ablabesmyia monilis	PQ341088
JYW119	Tanypodinae	Procladini	Procladius	Procladius sp.8XL	PQ341089
JYW120	Tanypodinae	Procladini	Procladius	Procladius sp.6XL	PQ341090
JYW121	Tanypodinae	Procladini	Procladius	Procladius choreus	PQ341091
JYW122	Tanypodinae	Tanypodini	Tanypus	Tanypus chinensis	PQ341092
JYW123	Tanypodinae	Tanypodini	Tanypus	Tanypus chinensis	PQ341093
