# Supplementary material for: Seasonal Dynamics of Non-Biting Midges (Diptera: Chironomidae) and Relevant Environmental Factors
Source: Insects. 2024 Nov 25;15(12):921. doi: 10.3390/insects15120921 (PMC11676154; doi:10.3390/insects15120921)
Supplement: Supplementary file 1 [file insects-15-00921-s001.zip › insects-3308215 Supplementary/Table S2.xls]

## Sheet: Sheet1
Table S2. Number of specimens per species at each sampling.
Subfamily	Species	SprS1R1	SprS1R2	SprS1R3	SprS2R1	SprS2R2	SprS2R3	SprS3R1	SprS3R2	SprS3R3	SumS1R1	SumS1R2	SumS1R3	SumS2R1	SumS2R2	SumS2R3	SumS3R1	SumS3R2	SumS3R3	AutS1R1	AutS1R2	AutS1R3	AutS2R1	AutS2R2	AutS2R3	AutS3R1	AutS3R2	AutS3R3
Chironominae	Benthalia carbonaria	0	0	0	0	0	0	1	0	3	0	0	0	0	0	0	0	0	0	0	0	0	0	0	0	0	0	0
Chironominae	Chironomus agilis	0	0	0	0	0	0	0	0	0	1	2	1	0	0	0	0	0	0	0	0	0	0	0	0	0	0	0
Chironominae	Chironomus circumdatus	0	0	0	0	0	0	0	0	0	0	0	0	10	17	25	0	0	0	0	2	1	0	0	0	0	0	0
Chironominae	Chironomus claggi	0	0	0	16	12	0	0	0	0	0	63	54	10	0	0	1	6	5	0	0	0	1	1	0	0	0	0
Chironominae	Chironomus flaviplumus	0	0	0	0	0	0	0	0	0	1	0	0	1	7	3	0	0	0	0	5	2	0	0	0	0	1	1
Chironominae	Chironomus fujitertius	0	0	0	0	0	0	0	0	0	0	0	0	1	1	0	0	0	0	0	0	0	0	0	0	2	5	1
Chironominae	Chironomus javanus	0	0	0	0	0	0	0	0	0	0	0	0	0	0	0	0	0	0	0	4	3	3	0	6	0	0	0
Chironominae	Chironomus kiiensis	0	0	0	0	1	0	5	0	8	0	1	3	6	9	0	20	0	14	3	6	1	0	0	0	4	0	0
Chironominae	Chironomus nippodorsalis	0	0	0	0	0	0	0	0	0	0	0	0	0	2	3	0	0	0	0	0	0	0	0	0	0	0	2
Chironominae	Chironomus striatipennis	0	0	0	0	0	0	0	0	0	0	0	0	0	0	0	0	0	0	0	0	0	0	0	0	3	0	1
Chironominae	Dicrotendipes nervosus	0	0	0	11	0	13	9	0	15	24	80	44	24	0	13	2	5	7	0	0	0	0	2	1	0	1	2
Chironominae	Dicrotendipes pelochloris	0	0	0	0	0	0	0	0	0	13	8	4	0	0	0	0	4	3	15	17	8	3	9	6	0	1	0
Chironominae	Endochironomus pekanus	0	0	0	0	0	0	0	0	0	0	0	0	0	0	0	0	0	0	0	0	0	0	2	1	0	0	0
Chironominae	Glyptotendipes tokunagai	0	0	0	0	0	0	0	0	0	12	56	38	1	5	7	0	1	0	5	20	8	2	3	6	15	0	3
Chironominae	Harnischia longispuria	0	0	0	0	0	0	0	0	0	0	0	0	0	0	0	0	0	0	0	0	0	0	1	0	0	0	0
Chironominae	Harnischia ohmuraensis	1	0	0	0	0	0	0	0	0	1	0	4	0	0	0	0	0	0	20	3	22	4	2	2	6	1	6
Chironominae	Kiefferulus glauciventris	0	0	0	0	0	0	0	0	0	0	0	0	0	0	0	0	0	0	0	0	0	1	0	0	0	0	0
Chironominae	Kiefferulus tainanus	11	0	6	3	0	8	6	0	4	8	25	33	0	5	4	3	42	24	17	40	15	3	13	6	7	2	6
Chironominae	Microchironomus tabarui	0	0	0	0	0	0	0	0	0	0	0	0	0	0	0	0	0	0	0	0	0	2	0	2	8	0	5
Chironominae	Microchironomus tener	0	0	0	0	0	0	0	0	0	0	0	0	7	10	3	0	0	0	0	0	0	0	0	0	0	0	0
Chironominae	Parachironomus gracilior	2	0	0	0	0	0	0	13	8	0	0	0	0	0	0	0	1	0	0	0	0	0	0	0	0	0	0
Chironominae	Polypedilum okiharaki	0	0	0	0	0	0	1	0	0	0	0	0	6	4	3	1	0	0	0	0	0	0	9	5	4	0	2
Chironominae	Polypedilum harteni	0	0	0	0	0	0	0	0	0	0	0	0	0	0	0	0	0	0	0	0	0	0	0	0	3	0	1
Chironominae	Polypedilum johannseni	0	0	0	0	0	0	0	0	0	0	0	0	0	0	0	0	0	0	0	0	0	0	0	0	2	1	2
Chironominae	Polypedilum masudai	0	0	0	0	0	0	0	0	0	0	0	0	0	0	0	0	0	0	0	0	0	0	0	0	0	12	5
Chironominae	Polypedilum nubifer	0	0	0	0	0	0	1	0	0	0	0	0	0	0	0	1	2	4	0	0	0	4	8	0	8	2	4
Chironominae	Polypedilum sp.	0	0	0	0	0	0	0	0	1	0	0	0	0	0	0	0	0	0	0	0	0	0	0	0	0	0	0
Chironominae	Polypedilum tigrinum	0	0	0	0	0	0	0	0	0	0	0	0	0	0	0	0	0	0	0	0	0	2	6	4	0	0	0
Chironominae	Tanytarsus formosanus	0	0	0	1	0	0	0	0	0	0	3	3	7	1	3	23	0	11	24	1	5	4	0	1	8	31	12
Orthocladiinae	Cricotopus sylvestris	22	105	123	7	66	82	39	62	44	32	51	65	67	51	23	7	7	5	0	0	0	0	0	0	0	0	0
Orthocladiinae	Hydrobaenus kondoi	0	10	12	0	2	0	0	0	0	0	0	0	0	0	0	0	0	0	0	0	0	0	0	0	0	0	0
Orthocladiinae	Limnophyes minimus	0	0	0	1	0	0	0	0	0	2	3	0	7	0	0	0	2	0	0	0	0	0	0	0	0	2	1
Orthocladiinae	Limnophyes verpus	0	0	0	0	0	0	0	0	0	3	0	0	0	0	0	0	0	0	0	0	0	0	0	0	0	0	0
Orthocladiinae	Parakiefferiella bathophila	0	0	0	0	0	0	1	0	2	0	0	0	0	0	0	2	0	1	0	0	0	0	0	0	0	0	0
Orthocladiinae	Propsilocerus akamusi	0	0	0	0	0	0	0	0	0	0	1	2	0	0	0	0	0	0	0	0	0	1	1	1	2	0	1
Orthocladiinae	Smittia aterrima	1	0	0	0	0	0	12	17	23	0	0	0	0	0	0	0	0	0	0	0	0	0	1	0	0	0	0
Orthocladiinae	Smittia leucopogon	0	0	0	0	0	0	0	0	0	0	0	0	0	0	0	0	0	0	0	0	0	0	0	0	4	0	3
Orthocladiinae	Smittia sp.	0	0	0	0	9	6	0	0	0	0	0	0	0	0	0	0	0	0	0	0	0	0	0	0	0	0	0
Tanypodinae	Ablabesmyia monilis	0	0	0	1	0	0	0	1	3	0	0	0	2	7	6	13	0	6	2	0	1	0	0	0	3	2	8
Tanypodinae	Procladius choreus	0	0	0	1	0	0	0	0	0	0	0	0	0	0	0	0	0	0	0	5	2	0	0	0	0	0	0
Tanypodinae	Procladius sp.	0	0	0	0	0	0	0	0	0	1	1	0	0	0	0	0	0	0	0	0	0	0	0	0	0	0	0
Tanypodinae	Tanypus chinensis	0	0	0	0	0	0	0	0	0	0	0	0	0	3	0	1	0	1	0	0	0	1	1	2	0	0	0
